# Supplementary material for: Low-Cost Biobased Coatings for AM60 Magnesium Alloys for Food Contact and Harsh Environment Applications
Source: Int J Mol Sci. 2021 May 6;22(9):4915. doi: 10.3390/ijms22094915 (PMC8124156; doi:10.3390/ijms22094915)
Supplement: Supplementary file 1 [file ijms-22-04915-s001.zip]

Archive with 1 entries (1 files):
- ijms-1179561-supplementary.pdf
